# Supplementary material for: Bioengineered perfused human brain microvascular networks enhance neural progenitor cell survival, neurogenesis, and maturation
Source: Sci Adv. 2023 May 10;9(19):eaaz9499. doi: 10.1126/sciadv.aaz9499 (PMC10171804; doi:10.1126/sciadv.aaz9499)
Supplement: Supplementary file 2 — Movie S1 [file sciadv.aaz9499_movie_s1.zip]

Archive with 1 entries (1 files):
- aaz9499_Movie_S1.mp4
